# Supplementary material for: Phenotypic and Genomic Characterization of Polyethylene-Degrading Bacillus cereus PE-1 Enriched from Landfill Microbial Consortium
Source: Polymers (Basel). 2026 Mar 12;18(6):695. doi: 10.3390/polym18060695 (PMC13030748; doi:10.3390/polym18060695)
Supplement: Supplementary file 1 [file polymers-18-00695-s001.zip]

Archive with 1 entries (1 files):
- polymers-4159587-supplementary.pdf
